# Supplementary material for: Gut microbiota in experimental murine model of Graves’ orbitopathy established in different environments may modulate clinical presentation of disease
Source: Microbiome. 2018 May 25;6:97. doi: 10.1186/s40168-018-0478-4 (PMC5970527; doi:10.1186/s40168-018-0478-4)
Supplement: Supplementary file 3 — Table S1. Differential abundant taxonomic analysis between TSHR (n = 10), βgal (n = 8), and untreated (n = 6), within Center 2. Welch’s T-test with 95% confidence interval using STAMP. Mean relative frequency, rel. freq. Standard deviation, std. dev. Table S2. Comparison of intestinal scraped samples from different immunization within Center 2 from the traditional microbiological culture. Data were Box-Cox transformed. (XLSX 43 kb) [file 40168_2018_478_MOESM3_ESM.xlsx]

## Sheet: TableS1
Comparison	Genus	mean rel. freq. (%)	std. dev. (%)	mean rel. freq. (%)	std. dev. (%)	difference between means	P value
TSHR vs. Bgal	Acetitomaculum	0.0855668	0.0675042	0.285208	0.129134	-0.199641	0.00405055
	Bacteroides	1.52043	0.853338	3.4296	2.05524	-1.90917	0.0467743
	Fusibacter	0.0399397	0.0387031	0.00712962	0.0123489	0.0328101	0.0352818
	Genus_low	1.0753	0.248917	1.37248	0.263025	-0.297178	0.0369779
	Lachnobacterium	0.316582	0.238403	0.620236	0.303624	-0.303654	0.0486496
	Parabacteroides	0.0313724	0.0450193	0.0784299	0.0341975	-0.0470575	0.0303413
	Parasporobacterium	0.330871	0.157904	0.13902	0.13778	0.191851	0.0198452
	Peptococcus	0.0855782	0.0754925	0.367222	0.300766	-0.281643	0.0431123
TSHR vs. untreated	Flavonifractor	0.128351	0.0665811	0.0426718	0.0484851	0.0856797	0.0161595
	Lactobacillus	18.5914	13.8831	5.04823	3.73154	13.5431	0.0185753
	Thiofaba	0.0342336	0.0332672	0.00474834	0.0106176	0.0294852	0.0310919
Bgal vs. untreated	Acetitomaculum	0.285208	0.129134	0.0712038	0.0563104	0.214004	0.00286337
	Alloprevotella	0.15681	0.287893	1.34409	0.872652	-1.18728	0.0274307
	Caminicella	0.0534594	0.0522465	0	0	0.0534594	0.0303227
	Flavonifractor	0.160404	0.0817869	0.0426718	0.0484851	0.117732	0.0091904

## Sheet: TableS2
Microbial target	Average counts TSHR	Average counts βgal	Average counts untreated	P value	Βgal vs. TSHR	Βgal vs. untreated	TSHR vs. untreated
Bacteroides	0	0	3640	0.231	>0.999	0.289	0.259
Bifidobacteria	1320000	489000	1320000	0.57	0.788	0.909	0.559
Coliforms	1150	4750	5430000	0.231	>0.999	0.289	0.259
E.coli and Coliforms	845	6040	8150000	0.935	0.988	0.974	0.928
Enterobacteria	682	5490	5880000	0.934	0.989	0.973	0.928
Enterococci	6100000	5100000	2710000	0.461	0.509	0.999	0.593
Lactobacilli	4680000	576000	944000	0.538	0.747	0.918	0.533
Staphylococci	377000	47600000	2360000	0.804	0.908	0.792	0.952
Total aerobes	9900000	5370000	15300000	0.936	0.982	0.981	0.931
Total anaerobes	739000	19500	4530000	0.675	0.661	0.828	0.98
Total Clostridia	0	0	136	0.231	>0.999	0.289	0.259
Yeast	0	0	4.55	0.231	>0.999	0.289	0.259
