# Supplementary material for: Gut microbiota in experimental murine model of Graves’ orbitopathy established in different environments may modulate clinical presentation of disease
Source: Microbiome. 2018 May 25;6:97. doi: 10.1186/s40168-018-0478-4 (PMC5970527; doi:10.1186/s40168-018-0478-4)
Supplement: Supplementary file 4 — Table S1. Generalized linear model (GLM) of genera counts differentially present in TSHR-immunized mice over timepoints, in reference to the baseline (T0) using EdgeR. LogFC, Log2 fold change between each timepoint and the baseline (T0); LR, likelihood ratio. Table S2. Generalized linear model (GLM) of genera counts in βgal control mice over timepoints using EdgeR. LogFC, Log2 fold change between each timepoint and the baseline (T0); LR, likelihood ratio. Table S3. Pairwise comparison of TSHR and βgal mice using Fisher’s Exact Test in EdgeR at each timepoint (T0 to T4). LogFC, Log2 fold change of βgal compared to TSHR. (XLSX 46 kb) [file 40168_2018_478_MOESM4_ESM.xlsx]

## Sheet: TableS1
Genera	logFC.TreatTSHR.TimeT1	logFC.TreatTSHR.TimeT2	logFC.TreatTSHR.TimeT3	logFC.TreatTSHR.TimeT4	LR	P value
Thermophagus	0.285177	0.207913	-0.441964	-1.47865	21.7079	0.000229118
Clostridium_IV	-1.42222	1.03823	0.091622	1.7778	21.2073	0.000288062
Parvimonas	-0.319843	-1.04676	-1.92099	-3.00293	20.1382	0.000468979
Galenea	4.52661	-0.761827	0.578601	1.05173	18.8775	0.000830731
Propionibacterium	0	4.93714	0	0	18.2622	0.00109666
Robinsoniella	-3.02922	-0.150475	-1.60233	-1.03911	16.5191	0.0023961
Parasutterella	0.673808	-0.136524	-0.275322	-1.32292	16.2497	0.00270176
Anaerotruncus	-0.940567	0.399244	0.422074	1.16238	15.9264	0.00311947
Fusicatenibacter	-0.476201	1.1112	1.3956	1.42117	15.2374	0.00423342
Lactobacillus	-0.304829	0.401068	1.0495	-0.797858	15.1589	0.00438275
Clostridium_XlVa	-0.802731	0.274875	0.962625	1.22201	15.0732	0.00455169
Oxalophagus	-3.35341	-4.26922	-4.26922	-4.26922	14.9032	0.00490631
Acetitomaculum	-0.58578	0.871121	1.25875	2.01882	14.8908	0.00493309
Peptococcus	0.747087	2.02723	1.52277	3.25363	14.7209	0.00531661
Mangroviflexus	-0.108882	-1.14344	-2.14054	-1.32014	14.2869	0.00643337
Lachnoanaerobaculum	-1.88188	-0.1332	-0.721423	1.82193	13.5548	0.0088604
Ruminococcus2	-0.558021	0.190998	0.611626	1.67261	13.5378	0.00892603
Allisonella	-1.76094	-1.76094	-1.76094	1.12476	12.5405	0.0137535
Salinihabitans	2.5453	0.172505	0.577342	-1.9479	12.5082	0.0139463
Lacticigenium	-1.3755	-1.3755	-1.3755	0.945546	12.062	0.0168964
Sporobacterium	-4.29934	-2.92353	-4.29934	-2.22779	11.8836	0.0182381
Limibacter	-0.246018	-0.634744	-1.00531	-1.29562	11.186	0.0245512
Cerasibacillus	-1.24541	-2.71729	-2.71729	-1.34032	10.9517	0.0271119
Lactonifactor	-0.16038	0.139021	0.00371711	1.58417	10.8391	0.0284332
Alkalitalea	0.0490065	-0.341419	-0.422229	-0.918302	10.7386	0.0296642
Butyrivibrio	-1.43869	0.483672	0.941398	0.222558	10.4489	0.0335086
Alistipes	0.0983197	0.157981	0.689622	0.889163	10.3325	0.0351846
Wandonia	-0.164579	-0.24284	0.882072	0.671627	10.3167	0.0354175
Saccharibacteria genera incertae sedis	-1.30832	-0.765105	-0.637815	0.761031	10.2914	0.0357957
Lachnospiracea incertae sedis	-1.30352	-0.583403	-0.488594	0.518978	10.2133	0.0369834
Papillibacter	-0.474675	-0.245182	-1.43262	0.486013	9.73015	0.045227
Paludibacter	0.0206093	-0.378689	-0.558068	-0.772129	9.67043	0.0463608
Acetanaerobacterium	0.510522	0.577872	1.18265	2.4332	9.54556	0.0488195
Escherichia/Shigella	0	1.37609	0.844762	4.08656	9.53952	0.0489414

## Sheet: TableS2
Genera	logFC.TreatBgal.TimeT1	logFC.TreatBgal.TimeT2	logFC.TreatBgal.TimeT3	logFC.TreatBgal.TimeT4	LR	P value
Parvimonas	-0.0424932	-1.13389	-1.04234	-4.12513	20.7414	0.000356325
Clostridium_IV	0.820586	1.23273	1.1258	2.8315	20.4984	0.000398061
Acetitomaculum	0.785799	1.61373	0.955905	3.14359	20.4318	0.000410326
Lachnobacterium	0.877963	1.3146	-0.0745234	2.21421	18.7013	0.000899565
Lactobacillus	1.73035	0.448628	2.03041	1.16548	16.7071	0.0022033
Thermophagus	-0.0077986	-0.0843685	-0.0843818	-1.66854	16.2197	0.00273805
Lactonifactor	-0.0726185	0.059932	-0.459001	1.97392	16.2169	0.00274145
Lachnoanaerobaculum	0.509758	-0.00392107	-0.115093	3.12868	15.1892	0.00432455
Guggenheimella	-0.941447	-1.23705	-0.728875	-2.01074	14.8822	0.0049519
Robinsoniella	-1.00108	-1.64773	-2.75646	-2.41294	14.852	0.00501821
Mucispirillum	2.13157	-0.743406	-0.556032	1.81902	14.0381	0.00717459
Anaeroplasma	3.71	2.77087	2.56489	4.62623	13.0073	0.0112401
Galenea	3.93721	3.16747	1.17214	-1.32446	12.1505	0.0162668
Thermoflavimicrobium	-0.587532	-2.17466	-3.1718	-3.1718	11.5213	0.0212901
Pelagibacterium	-1.87668	-1.87714	-1.137	-3.4605	11.2833	0.0235581
Parasporobacterium	0.154643	-1.90319	-0.770112	-2.21974	11.1498	0.0249314
Erysipelotrichaceae_incertae_sedis	-0.905981	-2.16028	-0.814445	-2.26219	10.9092	0.0276033
Parasutterella	0.59218	0.591237	-0.321208	-0.963596	10.9023	0.0276841
Coprobacter	0.0151588	-0.0435681	0.220827	-0.863858	10.8381	0.028445
Eisenbergiella	-0.374744	-0.265021	-0.931552	0.775951	10.742	0.0296221
Rikenella	-0.679577	-1.476	-0.351127	-1.01868	10.5907	0.0315707
Butyrivibrio	0.802929	0.269156	-1.71292	-0.343212	10.1153	0.0385304
Lachnospiracea_incertae_sedis	0.363075	0.475212	-1.07005	1.01097	10.1132	0.0385636
Parabacteroides	1.4279	1.11224	0.151313	0.124222	9.96406	0.0410374

## Sheet: TableS3
Timepoint	Genera	logFC (Bgal vs. TSHR)	P value
T0	Guggenheimella	-1.59342	0.00297182
	Peptococcus	-2.61418	0.0194661
	Lactobacillus	1.34324	0.0245776
T1	Robinsoniella	-3.06551	0.00121532
	Clostridium_IV	-2.72319	0.00359156
	Butyrivibrio	-2.29336	0.00664856
	Mucispirillum	-2.77429	0.013377
	Prevotella	-8.90351	0.0163361
	Acetitomaculum	-2.11537	0.0178636
	Anaerovorax	-1.7909	0.017891
	Lachnospiracea incertae sedis	-1.51688	0.0235994
	Faecalibacterium	-3.08791	0.0264959
	Intestinimonas	-1.21773	0.0403174
	Lachnobacterium	-1.34797	0.0448628
T2	Parasporobacterium	2.64093	0.00751542
	Parabacteroides	-1.46703	0.0155913
	Lactobacillus	1.29566	0.0292386
	Galenea	-3.57437	0.0458599
	Barnesiella	-0.970465	0.0492204
T3	Papillibacter	-2.48713	0.000599142
	Butyrivibrio	2.60259	0.00293209
	Marvinbryantia	1.87131	0.00492323
	Butyricimonas	-1.49188	0.0225858
	Ruminococcus	-2.2425	0.0306627
T4	Lachnobacterium	-1.72591	0.00670026
	Acetitomaculum	-1.86843	0.0202365
	Parasporobacterium	2.23303	0.0221369
	Coprobacter	0.77232	0.0224284
	Clostridium IV	-1.53358	0.0327051
